# Supplementary material for: Floristic characteristics and affinities in Lao PDR, with a reference to the biogeography of the Indochina peninsula
Source: PLoS One. 2017 Jun 23;12(6):e0179966. doi: 10.1371/journal.pone.0179966 (PMC5482479; doi:10.1371/journal.pone.0179966)
Supplement: S1 Table — (The circumscriptions of families follow APG III, and species nomenclature follows w3TROPICOS (http://mobot.mobot.org/W3T/Search/vast.html). (XLS) [file pone.0179966.s001.xls]

## Sheet: Sheet1
S 1 Table Native seed plant list in Lao PDR
Family names	Species names
Acanthaceae	Acanthus ilicifolius
Acanthaceae	Adhatoda vasica
Acanthaceae	Andrographis laxiflora
Acanthaceae	Andrographis paniculata
Acanthaceae	Asystasia salicifolia
Acanthaceae	Baphicacanthus cusia
Acanthaceae	Barleria prionitis
Acanthaceae	Barleria strigosa
Acanthaceae	Chroesthes lanceolata
Acanthaceae	Clinacanthus nutans
Acanthaceae	Eranthemum pulchellum
Acanthaceae	Gendarussa ventricosa
Acanthaceae	Gendarussa vulgaris
Acanthaceae	Gymnostachyum signatum
Acanthaceae	Gymnostachyum thorelii
Acanthaceae	Hygrophila erecta
Acanthaceae	Hygrophila indica
Acanthaceae	Hygrophila ringens
Acanthaceae	Justicia procumbens
Acanthaceae	Lepidagathis incurva
Acanthaceae	Lepidagathis incurva var. semiherbacea
Acanthaceae	Nelsonia canescens
Acanthaceae	Neuracanthus tetragonostachyus
Acanthaceae	Perilepta auriculata
Acanthaceae	Perilepta edgeworthiana
Acanthaceae	Peristrophe lanceolaria
Acanthaceae	Phaulopsis dorsiflora
Acanthaceae	Phlogacanthus curviflorus
Acanthaceae	Phlogacanthus datii
Acanthaceae	Pseuderanthemum acuminatissimum
Acanthaceae	Pseuderanthemum couderci
Acanthaceae	Pseuderanthemum crenulatum
Acanthaceae	Pseuderanthemum eberhardtii
Acanthaceae	Pseuderanthemum latifolium
Acanthaceae	Rhinacanthus nasutus
Acanthaceae	Rostellularia linearifolia
Acanthaceae	Rungia parviflora
Acanthaceae	Rungia pectinata
Acanthaceae	Sericocalyx chinensis
Acanthaceae	Sericocalyx glaucescens
Acanthaceae	Sericocalyx quadrifarius
Acanthaceae	Staurogyne brevicaulis
Acanthaceae	Staurogyne lanceolata
Acanthaceae	Staurogyne sesamoides
Acanthaceae	Strobilanthes bipartita
Acanthaceae	Strobilanthes dimorphotrica
Acanthaceae	Strobilanthes dimorphotrica ssp. rex
Acanthaceae	Strobilanthes glaucescens
Acanthaceae	Strobilanthes hypomalla
Acanthaceae	Strobilanthes involucratus
Acanthaceae	Strobilanthes patulus
Acanthaceae	Strobilanthes poilanei
Acanthaceae	Strobilanthes polystachya
Acanthaceae	Strobilanthes repanda
Acanthaceae	Strobilanthes subflaccidus
Acanthaceae	Strobilanthes tonkinensis
Acanthaceae	Strobilanthes torrentium
Acanthaceae	Strobilanthes urophylla
Acanthaceae	Tetraglochidium hirsutum
Acanthaceae	Thunbergia coccinea
Acanthaceae	Thunbergia eberhardtii
Acanthaceae	Thunbergia fragrans
Acanthaceae	Thunbergia grandiflora
Acanthaceae	Thunbergia hossei
Acanthaceae	Thunbergia similis
Acoraceae	Acorus calamus
Acoraceae	Acorus gramineus
Acoraceae	Acorus verus
Actinidiaceae	Actinidia latifolia
Actinidiaceae	Saurauia napaulensis
Actinidiaceae	Saurauia roxburghii
Actinidiaceae	Saurauia thorelii
Aizoaceae	Glinus herniarioides
Aizoaceae	Glinus lotoides
Aizoaceae	Glinus oppositifolius
Alismataceae	Limnocharis flava
Alismataceae	Sagittaria guayanensis
Alismataceae	Sagittaria sagittaefolia
Altingiaceae	Altingia chinensis
Altingiaceae	Altingia siamensis
Altingiaceae	Liquidambar formosana
Amaranthaceae	Achyranthes aspera
Amaranthaceae	Achyranthes bidentata
Amaranthaceae	Achyranthes bidentata var. bidentata
Amaranthaceae	Achyranthes bidentata var. longifolia
Amaranthaceae	Aerva sanguinolenta
Amaranthaceae	Allmania nodiflora
Amaranthaceae	Alternanthera paronychioides
Amaranthaceae	Alternanthera pungens
Amaranthaceae	Alternanthera sessilis
Amaranthaceae	Amaranthus gracilis
Amaranthaceae	Amaranthus hybridus
Amaranthaceae	Amaranthus lividus
Amaranthaceae	Amaranthus spinosus
Amaranthaceae	Amaranthus tricolor
Amaranthaceae	Amaranthus viridis
Amaranthaceae	Celosia argentea
Amaranthaceae	Centrostachys aquatica
Amaranthaceae	Chenopodium ambrosioides
Amaranthaceae	Chenopodium ficifolium
Amaranthaceae	Cyathula prostrata
Amaranthaceae	Deeringia amaranthoides
Amaranthaceae	Gomphrena celosioides
Amaranthaceae	Gomphrena globosa
Amaranthaceae	Psilotrichum ferrugineum
Amaryllidaceae	Crinum asiaticum
Amaryllidaceae	Crinum latifolium
Amaryllidaceae	Crinum viviparum
Amaryllidaceae	Crinum wattii
Amaryllidaceae	Molineria capitulata
Amaryllidaceae	Pancratium verecundum
Amaryllidaceae	Proiphys amboinensis
Amaryllidaceae	Zephyranthes rosea
Anacardiaceae	Bouea oppositifolia
Anacardiaceae	Bouea oppositifolia var. microphylla
Anacardiaceae	Buchanania arborescens
Anacardiaceae	Buchanania attopeuensis
Anacardiaceae	Buchanania florida
Anacardiaceae	Buchanania glabra
Anacardiaceae	Buchanania latifolia
Anacardiaceae	Buchanania lucida
Anacardiaceae	Buchanania reticulata
Anacardiaceae	Buchanania siamensis
Anacardiaceae	Choerospondias axillaris
Anacardiaceae	Dracontomelon dao
Anacardiaceae	Dracontomelon laoticum
Anacardiaceae	Gluta cambodiana
Anacardiaceae	Gluta tavoyana
Anacardiaceae	Gluta usitata
Anacardiaceae	Lannea coromandelica
Anacardiaceae	Mangifera caloneura
Anacardiaceae	Mangifera camptosperma
Anacardiaceae	Mangifera cochinchinensis
Anacardiaceae	Mangifera indica
Anacardiaceae	Mangifera longipetiolata
Anacardiaceae	Mangifera odorata
Anacardiaceae	Melanorrhoea laccifera
Anacardiaceae	Pegia sarmentosa
Anacardiaceae	Pentaspadon poilanei
Anacardiaceae	Rhus chinensis
Anacardiaceae	Rhus semialata var. roxburghii
Anacardiaceae	Semecarpus cochinchinensis
Anacardiaceae	Semecarpus reticulata
Anacardiaceae	Spondias cytherea
Anacardiaceae	Spondias lakonensis
Anacardiaceae	Spondias pinnata
Anacardiaceae	Toxicodendron rhetsoides
Anacardiaceae	Toxicodendron succedanea
Anacardiaceae	Toxicodendron succedanea var. cambodiana
Ancistrocladaceae	Ancistrocladus cochinchinensis
Ancistrocladaceae	Ancistrocladus harmandii
Ancistrocladaceae	Ancistrocladus tectorius
Ancistrocladaceae	Ancistrocladus wallichii
Annonaceae	Alphonsea gaudichaudiana
Annonaceae	Anaxagorea luzonensis
Annonaceae	Anomianthus dulcis
Annonaceae	Artabotrys brevipes
Annonaceae	Artabotrys harmandii
Annonaceae	Artabotrys hexapetalus
Annonaceae	Artabotrys intermedius
Annonaceae	Artabotrys petelotii
Annonaceae	Cyathocalyx martabanicus
Annonaceae	Cyathocalyx martabanicus var. harmandii
Annonaceae	Cyathostemma longipes
Annonaceae	Cyathostemma micranthum
Annonaceae	Dasymaschalon glaucum
Annonaceae	Dasymaschalon lomentaceum
Annonaceae	Dasymaschalon macrocalyx
Annonaceae	Dasymaschalon sootepense
Annonaceae	Desmos cambodicus
Annonaceae	Desmos chinensis
Annonaceae	Desmos cochinchinensis
Annonaceae	Desmos dinnensis
Annonaceae	Desmos dumosus
Annonaceae	Desmos velutinus
Annonaceae	Disepalum petelotii
Annonaceae	Ellipeia dulcis
Annonaceae	Fissistigma chrysosericeum
Annonaceae	Friesodielsia affinis
Annonaceae	Goniothalamus laoticus
Annonaceae	Goniothalamus marcanii
Annonaceae	Goniothalamus repevensis
Annonaceae	Goniothalamus saigonensis
Annonaceae	Melodorum chrysosericeum
Annonaceae	Melodorum fruticosum
Annonaceae	Melodorum siamensis
Annonaceae	Melodorum thorelii
Annonaceae	Miliusa fusca
Annonaceae	Miliusa horsfieldii
Annonaceae	Miliusa longipes
Annonaceae	Miliusa parviflora
Annonaceae	Miliusa thorelii
Annonaceae	Miliusa velutina
Annonaceae	Mitrephora macclurei
Annonaceae	Mitrephora teysmannii
Annonaceae	Mitrephora tomentosa
Annonaceae	Orophea hirsuta
Annonaceae	Orophea laotica
Annonaceae	Polyalthia cerasoides
Annonaceae	Polyalthia corticosa
Annonaceae	Polyalthia evecta
Annonaceae	Polyalthia evecta var. attopeuensis
Annonaceae	Polyalthia evecta var. evecta
Annonaceae	Polyalthia luensis
Annonaceae	Polyalthia modesta
Annonaceae	Polyalthia nemoralis
Annonaceae	Polyalthia simiarum
Annonaceae	Polyalthia suberosa
Annonaceae	Popowia aberrans
Annonaceae	Stelechocarpus cauliflorus
Annonaceae	Trivalvaria dubia
Annonaceae	Uvaria cordata
Annonaceae	Uvaria dac
Annonaceae	Uvaria fauveliana
Annonaceae	Uvaria flexuosa
Annonaceae	Uvaria grandiflora
Annonaceae	Uvaria hahnii
Annonaceae	Uvaria hamiltonii
Annonaceae	Uvaria hamiltonii var. hamiltonii
Annonaceae	Uvaria micrantha
Annonaceae	Uvaria micrantha var. micrantha
Annonaceae	Uvaria pierrei
Annonaceae	Uvaria purpurea
Annonaceae	Uvaria rufa
Annonaceae	Uvaria tonkinensis
Annonaceae	Uvaria tournieri
Annonaceae	Uvaria varaigneana
Annonaceae	Uvaria vietnamensis
Annonaceae	Xylopia velutina
Annonaceae	Xylopia vielana
Apiaceae	Anethum graveolens
Apiaceae	Apium graveolens
Apiaceae	Centella asiatica
Apiaceae	Chaerophyllum sativum
Apiaceae	Cnidium monnieri
Apiaceae	Coriandrum sativum
Apiaceae	Eryngium foetidum
Apiaceae	Ferula assa-foetida
Apiaceae	Heracleum bivittatum
Apiaceae	Hydrocotyle chinensis
Apiaceae	Hydrocotyle pseudosanicula
Apiaceae	Hydrocotyle siamica
Apiaceae	Hydrocotyle sibthorpioides
Apiaceae	Oenanthe javanica
Apiaceae	Oenanthe linearis
Apiaceae	Pimpinella anisum
Apiaceae	Sanicula elata
Apiaceae	Seseli yunnanense
Apiaceae	Trachyspermum roxburghianum
Apocynaceae	Aganonerion polymorphum
Apocynaceae	Aganosma cymosa
Apocynaceae	Aganosma cymosa var. cymosa
Apocynaceae	Aganosma marginata
Apocynaceae	Alstonia rostrata
Apocynaceae	Alstonia rupestris
Apocynaceae	Alstonia scholaris
Apocynaceae	Alyxia annamensis
Apocynaceae	Alyxia pseudosinensis
Apocynaceae	Alyxia reinwardtii
Apocynaceae	Alyxia siamensis
Apocynaceae	Amalocalyx microlobus
Apocynaceae	Anodendron affine
Apocynaceae	Anodendron nervosum
Apocynaceae	Anodendron paniculatum
Apocynaceae	Beaumontia murtonii
Apocynaceae	Beaumontia pitardii
Apocynaceae	Bousigonia angustifolia
Apocynaceae	Bousigonia mekongensis
Apocynaceae	Chonemorpha fragrans
Apocynaceae	Chonemorpha megacalyx
Apocynaceae	Chonemorpha verrucosa
Apocynaceae	Cleghornia malaccensis
Apocynaceae	Epigynum auritum
Apocynaceae	Epigynum graciliflorum
Apocynaceae	Holarrhena curtisii
Apocynaceae	Holarrhena pubescens
Apocynaceae	Hunteria zeylanica
Apocynaceae	Ichnocarpus frutescens
Apocynaceae	Kibatalia macrophylla
Apocynaceae	Kopsia angustipetala
Apocynaceae	Kopsia arborea
Apocynaceae	Melodinus cambodiensis
Apocynaceae	Melodinus cochinchinensis
Apocynaceae	Melodinus fusiformis
Apocynaceae	Melodinus guignardii
Apocynaceae	Micrechites jacquetii
Apocynaceae	Micrechites polyanthus
Apocynaceae	Parameria laevigata
Apocynaceae	Parsonsia alboflavescens
Apocynaceae	Parsonsia laevigata
Apocynaceae	Pottsia densiflora
Apocynaceae	Pottsia grandiflora
Apocynaceae	Pottsia laxiflora
Apocynaceae	Rauvolfia cambodiana
Apocynaceae	Rauvolfia micrantha
Apocynaceae	Rauvolfia serpentina
Apocynaceae	Rauvolfia verticillata
Apocynaceae	Spirolobium cambodianum
Apocynaceae	Strophanthus caudatus
Apocynaceae	Strophanthus perakensis
Apocynaceae	Strophanthus wallichii
Apocynaceae	Tabernaemontana bovina
Apocynaceae	Tabernaemontana bufalina
Apocynaceae	Tabernaemontana corymbosa
Apocynaceae	Tabernaemontana divaricata
Apocynaceae	Tabernaemontana peduncularis
Apocynaceae	Tabernaemontana rostrata
Apocynaceae	Thevetia peruviana
Apocynaceae	Trachelospermum asiaticum
Apocynaceae	Trachelospermum jasminoides
Apocynaceae	Trachelospermum lucidum
Apocynaceae	Urceola latifolia
Apocynaceae	Urceola lucida
Apocynaceae	Urceola micrantha
Apocynaceae	Urceola minutiflora
Apocynaceae	Urceola napeensis
Apocynaceae	Urceola quintaretii
Apocynaceae	Urceola rosea
Apocynaceae	Urceola tournieri
Apocynaceae	Vallaris solancea
Apocynaceae	Willughbeia edulis
Apocynaceae	Wrightia arborea
Apocynaceae	Wrightia arborea var. cochinchinensis
Apocynaceae	Wrightia dubia
Apocynaceae	Wrightia laevis
Apocynaceae	Wrightia pubescens
Apocynaceae	Wrightia pubescens ssp. lanitii
Apocynaceae	Wrightia tomentosa
Aquifoliaceae	Ilex godajam
Aquifoliaceae	Ilex rotunda
Aquifoliaceae	Ilex umbellulata
Aquifoliaceae	Ilex wallichii
Araceae	Aglaonema brevispathum
Araceae	Aglaonema costatum
Araceae	Aglaonema modestum
Araceae	Aglaonema ovatum
Araceae	Aglaonema simplex
Araceae	Aglaonema tenuipes
Araceae	Alocasia cucullata
Araceae	Alocasia longiloba
Araceae	Alocasia macrorrhizos
Araceae	Alocasia navicularis
Araceae	Alocasia odora
Araceae	Amorphophallus brevispathus
Araceae	Amorphophallus coudercii
Araceae	Amorphophallus croatii
Araceae	Amorphophallus cruddasianus
Araceae	Amorphophallus gallowayi
Araceae	Amorphophallus kachinensis
Araceae	Amorphophallus koratensis
Araceae	Amorphophallus krausei
Araceae	Amorphophallus laoticus
Araceae	Amorphophallus mekongensis
Araceae	Amorphophallus myosuroides
Araceae	Amorphophallus ongsakulii
Araceae	Amorphophallus paeoniifolius
Araceae	Amorphophallus parvulus
Araceae	Amorphophallus prainii
Araceae	Amorphophallus rhizomatosus
Araceae	Amorphophallus scaber
Araceae	Amorphophallus schmidtiae
Araceae	Amorphophallus yunnanensis
Araceae	Anadendrum latifolium
Araceae	Arisaema consanguineum
Araceae	Arisaema garrettii
Araceae	Arisaema parisifolia
Araceae	Arisaema roxburghii
Araceae	Arisaema sukotaiense
Araceae	Colocasia esculenta
Araceae	Colocasia fallax
Araceae	Colocasia gigantea
Araceae	Cryptocoryne albida
Araceae	Cryptocoryne crispatula
Araceae	Cryptocoryne crispatula var. balansae
Araceae	Cryptocoryne crispatula var. tonkinensis
Araceae	Cryptocoryne cruddasiana
Araceae	Cryptocoryne retrospiralis
Araceae	Epipremnum giganteum
Araceae	Epipremnum pinnatum
Araceae	Hapaline benthamiana
Araceae	Homalomena aromatica
Araceae	Homalomena cochinchinensis
Araceae	Lasia spinosa
Araceae	Lemna perpusilla
Araceae	Pistia stratiotes
Araceae	Pothos chinensis
Araceae	Pothos giganteus
Araceae	Pothos kerrii
Araceae	Pothos repens
Araceae	Pothos scandens
Araceae	Pseudodracontium harmandii
Araceae	Pseudodracontium lacourii
Araceae	Pycnospatha palmata
Araceae	Remusatia hookeriana
Araceae	Remusatia vivipara
Araceae	Rhaphidophora crassicaulis
Araceae	Rhaphidophora decursiva
Araceae	Rhaphidophora hongkongensis
Araceae	Rhaphidophora hookeri
Araceae	Rhaphidophora megaphylla
Araceae	Rhaphidophora montana
Araceae	Rhaphidophora peepla
Araceae	Schismatoglottis harmandii
Araceae	Scindapsus hederaceus
Araceae	Scindapsus maclurei
Araceae	Scindapsus officinalis
Araceae	Steudnera colocasiifolia
Araceae	Steudnera henryana
Araceae	Typhonium acetosella
Araceae	Typhonium albidinervum
Araceae	Typhonium blumei
Araceae	Typhonium flagelliforme
Araceae	Typhonium laoticum
Araceae	Typhonium roxburghii
Araceae	Typhonium trilobatum
Araceae	Xanthosoma platylobum
Araliaceae	Acanthopanax evodiifolius
Araliaceae	Aralia armata
Araliaceae	Aralia chinensis
Araliaceae	Aralia thomsonii
Araliaceae	Arthrophyllum macrocarpum
Araliaceae	Brassaiopsis glomerulata
Araliaceae	Brassaiopsis glomerulata var. brevipedicellata
Araliaceae	Brassaiopsis glomerulata var. glomerulata
Araliaceae	Brassaiopsis phanrangensis
Araliaceae	Dendropanax dentiger
Araliaceae	Gamblea pseudoevodiifolia
Araliaceae	Heteropanax fragrans
Araliaceae	Polyscias fruticosa
Araliaceae	Schefflera actinophylla
Araliaceae	Schefflera alongensis
Araliaceae	Schefflera elliptica
Araliaceae	Schefflera heptaphylla
Araliaceae	Schefflera hypoleucoides
Araliaceae	Schefflera pauciflora
Araliaceae	Schefflera pueckleri
Araliaceae	Trevesia burckii
Araliaceae	Trevesia palmata
Arecaceae	Areca catechu
Arecaceae	Areca laosensis
Arecaceae	Areca triandra
Arecaceae	Arenga caudata
Arecaceae	Arenga pinnata
Arecaceae	Arenga westerhoutii
Arecaceae	Calamus acanthophyllus
Arecaceae	Calamus acanthospathus
Arecaceae	Calamus bimaniferus
Arecaceae	Calamus erectus
Arecaceae	Calamus flagellum
Arecaceae	Calamus flagellum var. flagellum.
Arecaceae	Calamus flagellum var. furvifurfuraceus
Arecaceae	Calamus godefroyi
Arecaceae	Calamus gracilis
Arecaceae	Calamus guruba
Arecaceae	Calamus harmandii
Arecaceae	Calamus henryanus
Arecaceae	Calamus hypoleucus
Arecaceae	Calamus kingianus
Arecaceae	Calamus laoensis
Arecaceae	Calamus myrianthus
Arecaceae	Calamus nambariensis
Arecaceae	Calamus oligostachys
Arecaceae	Calamus palustris
Arecaceae	Calamus platyacanthoides
Arecaceae	Calamus poilanei
Arecaceae	Calamus rhabdocladus
Arecaceae	Calamus rudentum
Arecaceae	Calamus siamensis
Arecaceae	Calamus solitarius
Arecaceae	Calamus tenuis
Arecaceae	Calamus tetradactylus
Arecaceae	Calamus viminalis
Arecaceae	Calamus wailong
Arecaceae	Caryota bacsonensis
Arecaceae	Caryota maxima
Arecaceae	Caryota mitis
Arecaceae	Caryota monostachya
Arecaceae	Caryota obtusa
Arecaceae	Caryota sympetala
Arecaceae	Caryota urens
Arecaceae	Daemonorops jenkinsiana
Arecaceae	Korthalsia laciniosa
Arecaceae	Licuala spinosa
Arecaceae	Livistona jenkinsiana
Arecaceae	Livistona saribus
Arecaceae	Myrialepis paradoxa
Arecaceae	Phoenix acaulis
Arecaceae	Phoenix humilis
Arecaceae	Phoenix loureiroi
Arecaceae	Phoenix loureiroi var. loureiroi.
Arecaceae	Phoenix roebelenii
Arecaceae	Pinanga duperreana
Arecaceae	Pinanga sylvestris
Arecaceae	Plectocomia himalayana
Arecaceae	Plectocomia pierreana
Arecaceae	Plectocomiopsis geminiflora
Arecaceae	Rhapis gracilis
Arecaceae	Rhapis laosensis
Arecaceae	Rhapis micrantha
Arecaceae	Rhapis subtilis
Arecaceae	Salacca wallichiana
Arecaceae	Wallichia gracilis
Aristolochiaceae	Aristolochia harmandiana
Aristolochiaceae	Aristolochia indica
Aristolochiaceae	Aristolochia pierrei
Aristolochiaceae	Aristolochia pothieri
Aristolochiaceae	Aristolochia tagala
Asclepiadaceae	Asclepias curassavica
Asclepiadaceae	Asclepias tenacissima
Asclepiadaceae	Calotropis gigantea
Asclepiadaceae	Cryptolepis balansae
Asclepiadaceae	Cryptolepis buchananii
Asclepiadaceae	Cryptolepis sinensis
Asclepiadaceae	Cynanchum corymbosum
Asclepiadaceae	Dischidia acutifolia
Asclepiadaceae	Dischidia cornuta
Asclepiadaceae	Dischidia dohtii
Asclepiadaceae	Dischidia nummularia
Asclepiadaceae	Dischidia rafflesiana
Asclepiadaceae	Dischidia rimicola
Asclepiadaceae	Dischidia tonkinensis
Asclepiadaceae	Dregea volubilis
Asclepiadaceae	Gongronema napalense
Asclepiadaceae	Gymnema sylvestre
Asclepiadaceae	Hemidesmus indicus
Asclepiadaceae	Heterostemma grandiflorum
Asclepiadaceae	Heterostemma oblongifolium
Asclepiadaceae	Hoya fusca
Asclepiadaceae	Hoya kerrii
Asclepiadaceae	Hoya macrophylla
Asclepiadaceae	Hoya multiflora
Asclepiadaceae	Hoya nummulariodes
Asclepiadaceae	Hoya parasitica
Asclepiadaceae	Hoya vaccinioides
Asclepiadaceae	Hoya verticillata
Asclepiadaceae	Hoya verticillata var. citrina
Asclepiadaceae	Marsdenia glabra
Asclepiadaceae	Marsdenia lachnostoma
Asclepiadaceae	Marsdenia tenacissima
Asclepiadaceae	Marsdenia tinctoria
Asclepiadaceae	Myriopteron extensum
Asclepiadaceae	Oxystelma esculentum
Asclepiadaceae	Raphistemma hooperianum
Asclepiadaceae	Raphistemma pulchellum
Asclepiadaceae	Sarcolobus globosus
Asclepiadaceae	Sarcolobus globosus ssp. peregrinus
Asclepiadaceae	Spirella tylophoroides
Asclepiadaceae	Spirella tylophoroides var. angustifolia
Asclepiadaceae	Streptocaulon juventas
Asclepiadaceae	Streptocaulon kleinii
Asclepiadaceae	Telectadium edule
Asclepiadaceae	Telosma cordata
Asclepiadaceae	Toxocarpus spirei
Asclepiadaceae	Toxocarpus villosus
Asclepiadaceae	Toxocarpus villosus var. brevistylus
Asclepiadaceae	Toxocarpus villosus var. thorelii
Asclepiadaceae	Tylophora flexuosa
Asclepiadaceae	Tylophora indica
Asclepiadaceae	Tylophora kerrii
Asclepiadaceae	Vincetoxicopsis harmandii
Asclepiadaceae	Zygostelma benthamii
Asparagaceae	Agave tuberosa
Asparagaceae	Asparagus cochinchinensis
Asparagaceae	Asparagus officinalis
Asparagaceae	Aspidistra lurida
Asparagaceae	Disporopsis longifolia
Asparagaceae	Dracaena angustifolia
Asparagaceae	Dracaena cambodiana
Asparagaceae	Dracaena cochinchinensis
Asparagaceae	Dracaena elliptica
Asparagaceae	Liriope spicata
Asparagaceae	Ophiopogon bockianus
Asparagaceae	Ophiopogon dracaenoides
Asparagaceae	Ophiopogon longifolius
Asparagaceae	Ophiopogon marmoratus
Asparagaceae	Ophiopogon reptans
Asparagaceae	Peliosanthes gracilipes
Asparagaceae	Peliosanthes serrulata
Asparagaceae	Peliosanthes subcoronata
Asparagaceae	Peliosanthes teta
Asparagaceae	Peliosanthes teta ssp. humilis
Asparagaceae	Peliosanthes teta ssp. teta.
Asparagaceae	Peliosanthes weberi
Asparagaceae	Polygonatum kingianum
Asparagaceae	Tupistra muricata
Asteraceae	Ageratum conyzoides
Asteraceae	Ainsliaea latifolia
Asteraceae	Anaphalis adnata
Asteraceae	Anisopappus chinensis
Asteraceae	Artemisia annua
Asteraceae	Artemisia indica
Asteraceae	Artemisia japonica
Asteraceae	Artemisia lactiflora
Asteraceae	Artemisia vulgaris
Asteraceae	Aster amellus
Asteraceae	Aster trinervius
Asteraceae	Bidens leucorhiza
Asteraceae	Bidens pilosa
Asteraceae	Blainvillea acmella
Asteraceae	Blumea aurita
Asteraceae	Blumea balsamifera
Asteraceae	Blumea cavaleriei
Asteraceae	Blumea densiflora
Asteraceae	Blumea eberhardtii
Asteraceae	Blumea glomerata
Asteraceae	Blumea lacera
Asteraceae	Blumea membranacea
Asteraceae	Blumea mollis
Asteraceae	Blumea napifolia
Asteraceae	Blumea pubigera
Asteraceae	Blumea sagittata
Asteraceae	Blumea virens
Asteraceae	Blumeopsis falcata
Asteraceae	Callistephus chinensis
Asteraceae	Camchaya eberhardtii
Asteraceae	Carpesium abrotanoides
Asteraceae	Carthamus tinctorius
Asteraceae	Centipeda minima
Asteraceae	Chrysanthemum coronarium
Asteraceae	Chrysanthemum indicum
Asteraceae	Crassocephalum crepidioides
Asteraceae	Cyathocline lyrata
Asteraceae	Dichrocephala integrifolia
Asteraceae	Eclipta prostrata
Asteraceae	Elephantopus scaber
Asteraceae	Erigeron sumatrensis
Asteraceae	Eupatorium adenophorum
Asteraceae	Gnaphalium luteo-album
Asteraceae	Gnaphalium polycaulon
Asteraceae	Grangea maderaspatana
Asteraceae	Helichrysum bracteatum
Asteraceae	Inula cappa
Asteraceae	Inula nervosa
Asteraceae	Iodocephalus gracilis
Asteraceae	Lactuca indica
Asteraceae	Laggera pterodonta
Asteraceae	Microglossa pyrifolia
Asteraceae	Parthenium hysterophorus
Asteraceae	Pluchea indica
Asteraceae	Pluchea polygonata
Asteraceae	Saussurea crispa
Asteraceae	Saussurea deltoidea
Asteraceae	Senecio walkeri
Asteraceae	Sigesbeckia orientalis
Asteraceae	Sonchus wightianus
Asteraceae	Sonchus wightianus var. wightianus
Asteraceae	Sphaeranthus cinerea
Asteraceae	Sphaeranthus cinerea var. cinerea
Asteraceae	Sphaeranthus indicus
Asteraceae	Sphaeranthus senegalensis
Asteraceae	Spilanthes paniculata
Asteraceae	Synedrella nodiflora
Asteraceae	Synotis glomerata
Asteraceae	Tithonia diversifolia
Asteraceae	Tridax procumbens
Asteraceae	Vernonia arborea
Asteraceae	Vernonia cinerea
Asteraceae	Vernonia elaeagnifolia
Asteraceae	Vernonia parishii
Asteraceae	Vernonia scandens
Asteraceae	Vernonia squarrosa
Asteraceae	Vernonia squarrosa var. orientalis
Asteraceae	Vernonia volkameriaefolia
Asteraceae	Xanthium strumarium
Balanophoraceae	Balanophora abbreviata
Balanophoraceae	Balanophora fungosa
Balanophoraceae	Balanophora fungosa ssp. indica
Balanophoraceae	Balanophora harlandii
Balanophoraceae	Balanophora latisepala
Balanophoraceae	Balanophora laxiflora
Balsaminaceae	Hydrocera triflora
Balsaminaceae	Impatiens balsamina
Balsaminaceae	Impatiens chinensis
Balsaminaceae	Impatiens obscura
Balsaminaceae	Impatiens rubricolor
Begoniaceae	Begonia acetosella
Begoniaceae	Begonia acetosella var. acetosella
Begoniaceae	Begonia adscendens
Begoniaceae	Begonia cladotricha
Begoniaceae	Begonia handelii
Begoniaceae	Begonia handelii var. handelii
Begoniaceae	Begonia handelii var. prostrata
Begoniaceae	Begonia hymenophylla
Begoniaceae	Begonia integrifolia
Begoniaceae	Begonia modestiflora
Begoniaceae	Begonia palmata
Begoniaceae	Begonia procridifolia
Begoniaceae	Begonia siamensis
Begoniaceae	Begonia sootepensis
Begoniaceae	Begonia sootepensis var. thorelii
Begoniaceae	Begonia yunnanensis
Betulaceae	Betula alnoides
Betulaceae	Carpinus londoniana
Betulaceae	Carpinus londoniana var. londoniana.
Betulaceae	Carpinus viminea
Bignoniaceae	Campsis grandiflora
Bignoniaceae	Dolichandrone serrulata
Bignoniaceae	Fernandoa adenophylla
Bignoniaceae	Fernandoa collignonii
Bignoniaceae	Heterophragma sulfureum
Bignoniaceae	Markhamia stipulata
Bignoniaceae	Markhamia stipulata var. kerrii
Bignoniaceae	Markhamia stipulata var. stipulata
Bignoniaceae	Millingtonia hortensis
Bignoniaceae	Oroxylum indicum
Bignoniaceae	Pauldopia ghorta
Bignoniaceae	Radermachera glandulosa
Bignoniaceae	Radermachera hainanensis
Bignoniaceae	Radermachera ignea
Bignoniaceae	Stereospermum chelonoides
Bignoniaceae	Stereospermum colais
Bignoniaceae	Stereospermum fimbriatum
Bignoniaceae	Stereospermum neuranthum
Bignoniaceae	Stereospermum personatum
Boraginaceae	Carmona microphylla
Boraginaceae	Coldenia procumbens
Boraginaceae	Cordia dichotoma
Boraginaceae	Cordia mhaya
Boraginaceae	Cordia myxa
Boraginaceae	Cynoglossum lanceolatum
Boraginaceae	Ehretia acuminata
Boraginaceae	Ehretia laevis
Boraginaceae	Heliotropium indicum
Boraginaceae	Heliotropium strigosum
Boraginaceae	Rotula aquatica
Boraginaceae	Rotula lycioides
Boraginaceae	Tournefortia intensa
Boraginaceae	Tournefortia montana
Boraginaceae	Tournefortia sarmentosa
Brassicaceae	Cardamine circaeoides
Brassicaceae	Cardamine flexuosa
Brassicaceae	Cardamine hirsuta
Brassicaceae	Rorippa benghalensis
Brassicaceae	Rorippa dubia
Brassicaceae	Rorippa indica
Brassicaceae	Rorippa schlechteri
Brassicaceae	Sinapis alba
Burmanniaceae	Burmannia chinensis
Burmanniaceae	Burmannia coelestis
Burmanniaceae	Burmannia disticha
Burmanniaceae	Burmannia subcoelestis
Burmanniaceae	Burmannia wallichii
Burseraceae	Canarium album
Burseraceae	Canarium bengalense
Burseraceae	Canarium littorale
Burseraceae	Canarium nigrum
Burseraceae	Canarium pimela
Burseraceae	Canarium subulatum
Burseraceae	Canarium tonkinensis
Burseraceae	Canarium tramdenum
Burseraceae	Garuga floribunda
Burseraceae	Garuga pinnata
Burseraceae	Protium serratum
Butomaceae	Butomopsis latifolia
Calophyllaceae	Calophyllum inophyllum
Calophyllaceae	Calophyllum retusum
Calophyllaceae	Calophyllum saigonense
Calophyllaceae	Calophyllum tetrapterum
Calophyllaceae	Calophyllum thorelii
Campanulaceae	Adenophora verticillata
Campanulaceae	Campanula canescens
Campanulaceae	Campanula colorata
Campanulaceae	Codonopsis celebica
Campanulaceae	Codonopsis javanica
Campanulaceae	Codonopsis kerrii
Campanulaceae	Codonopsis parviflora
Campanulaceae	Lobelia alsinoides
Campanulaceae	Lobelia chinensis
Campanulaceae	Lobelia griffithii
Campanulaceae	Lobelia microcarpa
Campanulaceae	Lobelia nicotianifolia
Campanulaceae	Lobelia nummularia
Campanulaceae	Lobelia zeylanica
Campanulaceae	Pratia begoniifolia
Campanulaceae	Sphenoclea zeylanica
Campanulaceae	Wahlenbergia marginata
Capparidaceae	Capparis acutifolia
Capparidaceae	Capparis acutifolia ssp. acutifolia
Capparidaceae	Capparis angustifolia
Capparidaceae	Capparis assamica
Capparidaceae	Capparis echinocarpa
Capparidaceae	Capparis flavicans
Capparidaceae	Capparis khuamak
Capparidaceae	Capparis laotica
Capparidaceae	Capparis micracantha
Capparidaceae	Capparis pyrifolia
Capparidaceae	Capparis radula
Capparidaceae	Capparis sabiifolia
Capparidaceae	Capparis siamensis
Capparidaceae	Capparis thorelii
Capparidaceae	Capparis zeylanica
Capparidaceae	Cleome chelidonii
Capparidaceae	Cleome gynandra
Capparidaceae	Cleome rutidosperma
Capparidaceae	Cleome viscosa
Capparidaceae	Crateva adansonii
Capparidaceae	Crateva adansonii ssp. trifoliata
Capparidaceae	Crateva magna
Capparidaceae	Crateva religiosa
Capparidaceae	Neothorelia laotica
Capparidaceae	Stixis flavescens
Capparidaceae	Stixis parviflora
Capparidaceae	Stixis scandens
Capparidaceae	Stixis suaveolens
Caprifoliaceae	Dipsacus asper
Caprifoliaceae	Sambucus eberhardtii
Caprifoliaceae	Sambucus javanica
Caprifoliaceae	Valeriana hardwickii
Caprifoliaceae	Valeriana macropoda
Caprifoliaceae	Viburnum foetidum
Caprifoliaceae	Viburnum inopinatum
Caprifoliaceae	Viburnum odoratissimum
Caprifoliaceae	Viburnum punctatum
Cardiopteridaceae	Cardiopteris quinqueloba
Caryophyllaceae	Brachystemma calycinum
Caryophyllaceae	Drymaria diandra
Caryophyllaceae	Polycarpaea corymbosa
Caryophyllaceae	Polycarpon prostratum
Casuarinaceae	Gymnostoma sumatranum
Celastraceae	Bhesa robusta
Celastraceae	Celastrus monospermus
Celastraceae	Celastrus paniculatus
Celastraceae	Euonymus clivicolus
Celastraceae	Euonymus cochinchinensis
Celastraceae	Euonymus eberhardtii
Celastraceae	Euonymus forbesiana
Celastraceae	Euonymus indicus
Celastraceae	Euonymus javanicus
Celastraceae	Euonymus mitratus
Celastraceae	Euonymus petelotii
Celastraceae	Euonymus similis
Celastraceae	Euonymus tonkinensis
Celastraceae	Glyptopetalum stixifolium
Celastraceae	Glyptopetalum thorelii
Celastraceae	Hippocratea dinhensis
Celastraceae	Loeseneriella indochinensis
Celastraceae	Lophopetalum wallichii
Celastraceae	Lophopetalum wallichii var. parvifolium
Celastraceae	Maytenus mekongensis
Celastraceae	Microtropis discolor
Celastraceae	Microtropis pallens
Celastraceae	Reissantia indica
Celastraceae	Salacia chinensis
Celastraceae	Salacia cochinchinensis
Celastraceae	Salacia rostrata
Celastraceae	Salacia verrucosa
Celastraceae	Salacia viminea
Celastraceae	Siphonodon celastrineus
Centrolepidaceae	Centrolepis cambodiana
Cephalotaxaceae	Cephalotaxus mannii
Cephalotaxaceae	Cephalotaxus oliveri
Chloranthaceae	Chloranthus erectus
Chloranthaceae	Sarcandra glabra
Chloranthaceae	Sarcandra glabra ssp. brachystachys
Clethraceae	Clethra fabri
Clethraceae	Clethra poilanei
Clusiaceae	Garcinia basacensis
Clusiaceae	Garcinia bonii
Clusiaceae	Garcinia cowa
Clusiaceae	Garcinia ferrea
Clusiaceae	Garcinia gracilis
Clusiaceae	Garcinia hanburyi
Clusiaceae	Garcinia harmandii
Clusiaceae	Garcinia longifolius
Clusiaceae	Garcinia mangostana
Clusiaceae	Garcinia merguensis
Clusiaceae	Garcinia multiflora
Clusiaceae	Garcinia noronhae
Clusiaceae	Garcinia oliveri
Clusiaceae	Garcinia speciosa
Clusiaceae	Garcinia tinctoria
Clusiaceae	Garcinia vilesiana
Clusiaceae	Garcinia xanthochymus
Clusiaceae	Mammea siamensis
Clusiaceae	Mesua bilabiata
Clusiaceae	Mesua ferrea
Colchicaceae	Disporum calcaratum
Colchicaceae	Disporum cantoniense
Colchicaceae	Gloriosa superba
Combretaceae	Anogeissus acuminata
Combretaceae	Anogeissus rivularis
Combretaceae	Calycopteris floribunda
Combretaceae	Combretum acuminatum
Combretaceae	Combretum decandrum
Combretaceae	Combretum latifolium
Combretaceae	Combretum pilosum
Combretaceae	Combretum punctatum
Combretaceae	Combretum quadrangulare
Combretaceae	Combretum tetralophum
Combretaceae	Combretum trifoliatum
Combretaceae	Quisqualis indica
Combretaceae	Quisqualis indica var. villosa
Combretaceae	Terminalia alata
Combretaceae	Terminalia bellirica
Combretaceae	Terminalia chebula
Combretaceae	Terminalia citrina
Combretaceae	Terminalia corticosa
Combretaceae	Terminalia darfeuillana
Combretaceae	Terminalia harmandii
Combretaceae	Terminalia myriocarpa
Combretaceae	Terminalia triptera
Commelinaceae	Amischotolype griffithii
Commelinaceae	Amischotolype hispida
Commelinaceae	Amischotolype hookeri
Commelinaceae	Amischotolype mollissima
Commelinaceae	Amischotolype monosperma
Commelinaceae	Belosynapsis ciliata
Commelinaceae	Commelina benghalensis
Commelinaceae	Commelina communis
Commelinaceae	Commelina diffusa
Commelinaceae	Commelina longifolia
Commelinaceae	Commelina paludosa
Commelinaceae	Commelina undulata
Commelinaceae	Commelina zeylanica
Commelinaceae	Cyanotis arachnoidea
Commelinaceae	Cyanotis axillaris
Commelinaceae	Cyanotis cristata
Commelinaceae	Cyanotis vaga
Commelinaceae	Dictyospermum conspicuum
Commelinaceae	Dictyospermum montanum
Commelinaceae	Dictyospermum ovatum
Commelinaceae	Floscopa glomerata
Commelinaceae	Floscopa scandens
Commelinaceae	Murdannia edulis
Commelinaceae	Murdannia japonica
Commelinaceae	Murdannia keisak
Commelinaceae	Murdannia macrocarpa
Commelinaceae	Murdannia medica
Commelinaceae	Murdannia nudiflora
Commelinaceae	Murdannia simplex
Commelinaceae	Murdannia spectabilis
Commelinaceae	Murdannia spirata
Commelinaceae	Murdannia triquetra
Commelinaceae	Pollia hasskarlii
Commelinaceae	Pollia japonica
Commelinaceae	Pollia secundiflora
Commelinaceae	Pollia thrysiflora
Commelinaceae	Porandra scandens
Commelinaceae	Rhopalephora scaberrima
Commelinaceae	Streptolirion volubile
Commelinaceae	Tradescantia zebrina
Connaraceae	Agelaea trinervis
Connaraceae	Cnestis emarginata
Connaraceae	Cnestis palala
Connaraceae	Cnestis palala ssp. palala
Connaraceae	Connarus cochinchinensis
Connaraceae	Connarus paniculatus
Connaraceae	Connarus paniculatus var. paniculatus
Connaraceae	Connarus semidecandrus
Connaraceae	Ellipanthus tomentosus
Connaraceae	Rourea acropetala
Connaraceae	Rourea microphylla
Connaraceae	Rourea minor
Connaraceae	Rourea minor var. minor
Connaraceae	Roureopsis emarginata
Connaraceae	Roureopsis stenopetala
Convolvulaceae	Aniseia martinicensis
Convolvulaceae	Argyreia acuta
Convolvulaceae	Argyreia capitiformis
Convolvulaceae	Argyreia lanceolata
Convolvulaceae	Argyreia laotica
Convolvulaceae	Argyreia mollis
Convolvulaceae	Argyreia osyrensis
Convolvulaceae	Argyreia pierreana
Convolvulaceae	Argyreia poilanei
Convolvulaceae	Argyreia thorelii
Convolvulaceae	Convolvulus alsinoides
Convolvulaceae	Cuscuta chinensis
Convolvulaceae	Cuscuta reflexa
Convolvulaceae	Dichondra repens
Convolvulaceae	Dinetus racemosus
Convolvulaceae	Erycibe cochinchinensis
Convolvulaceae	Erycibe elliptilimba
Convolvulaceae	Erycibe gubenicata
Convolvulaceae	Erycibe subspicata
Convolvulaceae	Evolvulus alsinoides
Convolvulaceae	Evolvulus nummularis
Convolvulaceae	Hewittia malabarica
Convolvulaceae	Ipomoea aquatica
Convolvulaceae	Ipomoea batatas
Convolvulaceae	Ipomoea belamboe
Convolvulaceae	Ipomoea biflora
Convolvulaceae	Ipomoea cambodiensis
Convolvulaceae	Ipomoea carnea
Convolvulaceae	Ipomoea cymosa
Convolvulaceae	Ipomoea eriocarpa
Convolvulaceae	Ipomoea hederacea
Convolvulaceae	Ipomoea indica
Convolvulaceae	Ipomoea marginata
Convolvulaceae	Ipomoea mauritiana
Convolvulaceae	Ipomoea nil
Convolvulaceae	Ipomoea obscura
Convolvulaceae	Ipomoea pes
Convolvulaceae	Ipomoea pileata
Convolvulaceae	Ipomoea polymorpha
Convolvulaceae	Ipomoea quamoclit
Convolvulaceae	Ipomoea quinquefolia
Convolvulaceae	Ipomoea soluta
Convolvulaceae	Ipomoea sumatrana
Convolvulaceae	Ipomoea thorelii
Convolvulaceae	Ipomoea tonkinensis
Convolvulaceae	Ipomoea triloba
Convolvulaceae	Jacquemontia paniculata
Convolvulaceae	Jacquemontia paniculata var. paniculata
Convolvulaceae	Lepistemon binectariferum
Convolvulaceae	Merremia boisiana
Convolvulaceae	Merremia hederacea
Convolvulaceae	Merremia hirta
Convolvulaceae	Merremia kingii
Convolvulaceae	Merremia subsessilis
Convolvulaceae	Merremia umbellata
Convolvulaceae	Merremia umbellata ssp. orientalis
Convolvulaceae	Merremia umbellata ssp. umbellata
Convolvulaceae	Merremia verruculosa
Convolvulaceae	Merremia vitifolia
Convolvulaceae	Neuropeltis indochinensis
Convolvulaceae	Neuropeltis racemosa
Convolvulaceae	Operculina turpethum
Convolvulaceae	Porana spectabilis
Convolvulaceae	Rivea laotica
Convolvulaceae	Tridynamia eberhardtii
Convolvulaceae	Tridynamia megalantha
Convolvulaceae	Xenostegia tridentata
Cornaceae	Alangium barbatum
Cornaceae	Alangium barbatum ssp. decipiens
Cornaceae	Alangium chinense
Cornaceae	Alangium kurzii
Cornaceae	Alangium ridleyi
Cornaceae	Alangium salvifolium
Cornaceae	Alangium salvifolium ssp. hexapetalum
Cornaceae	Cornus capitata
Cornaceae	Cornus capitata ssp. capitata
Cornaceae	Cornus hongkongensis
Cornaceae	Cornus hongkongensis ssp. hongkongensis.
Cornaceae	Mastixia pentandra
Cornaceae	Mastixia pentandra ssp. cambodiana
Cornaceae	Nyssa javanica
Crypteroniaceae	Crypteronia paniculata
Crypteroniaceae	Crypteronia paniculata var. pubescens
Cucurbitaceae	Benincasa hispida
Cucurbitaceae	Coccinia grandis
Cucurbitaceae	Cucumis hystrix
Cucurbitaceae	Cucumis melo
Cucurbitaceae	Cucumis sativus
Cucurbitaceae	Diplocyclos palmatus
Cucurbitaceae	Gymnopetalum chinense
Cucurbitaceae	Gymnopetalum cochinchinense
Cucurbitaceae	Gymnopetalum integrifolium
Cucurbitaceae	Gynostemma pentaphyllum
Cucurbitaceae	Hodgsonia macrocarpa
Cucurbitaceae	Lagenaria siceraria
Cucurbitaceae	Luffa acutangula
Cucurbitaceae	Luffa aegyptiaca
Cucurbitaceae	Momordica charantia
Cucurbitaceae	Momordica cochinchinensis
Cucurbitaceae	Momordica laotica
Cucurbitaceae	Momordica subangulata
Cucurbitaceae	Mukia javanica
Cucurbitaceae	Mukia maderaspatana
Cucurbitaceae	Neoalsomitra integrifoliola
Cucurbitaceae	Neoalsomitra sarcophylla
Cucurbitaceae	Solena heterophylla
Cucurbitaceae	Thladiantha cordifolia
Cucurbitaceae	Trichosanthes dunniana
Cucurbitaceae	Trichosanthes inthanonensis
Cucurbitaceae	Trichosanthes kirilowii
Cucurbitaceae	Trichosanthes rubriflos
Cucurbitaceae	Trichosanthes tricuspidata
Cucurbitaceae	Trichosanthes villosa
Cucurbitaceae	Zanonia indica
Cucurbitaceae	Zehneria marginata
Cucurbitaceae	Zehneria maysorensis
Cupressaceae	Calocedrus macrolepis
Cupressaceae	Chamaecyparis obtusa
Cupressaceae	Cunninghamia konishii
Cupressaceae	Cunninghamia lanceolata
Cupressaceae	Fokienia hodginsii
Cycadaceae	Cycas micholitzii
Cycadaceae	Cycas micholitzii var. micholitzii
Cycadaceae	Cycas siamensis
Cycadaceae	Cycas simplicipinna
Cyperaceae	Actinoscirpus grossus
Cyperaceae	Bolboschoenus maritimus
Cyperaceae	Carex adrienii
Cyperaceae	Carex baccans
Cyperaceae	Carex continua
Cyperaceae	Carex cruciata
Cyperaceae	Carex euprepes
Cyperaceae	Carex filicina
Cyperaceae	Carex indica
Cyperaceae	Carex indica var. laetebrunnea
Cyperaceae	Carex laosensis
Cyperaceae	Carex nemostachys
Cyperaceae	Carex obscura
Cyperaceae	Carex perakensis
Cyperaceae	Carex perakensis var. vansteenisii
Cyperaceae	Carex poilanei
Cyperaceae	Carex speciosa
Cyperaceae	Carex stramentitia
Cyperaceae	Carex teres
Cyperaceae	Carex tricephala
Cyperaceae	Carex verticillata
Cyperaceae	Courtoisinia cyperoides
Cyperaceae	Cyperus alternifolius
Cyperaceae	Cyperus babakan
Cyperaceae	Cyperus compactus
Cyperaceae	Cyperus compressus
Cyperaceae	Cyperus cuspidatus
Cyperaceae	Cyperus cyperoides
Cyperaceae	Cyperus diffusus
Cyperaceae	Cyperus digitatus
Cyperaceae	Cyperus esculentus
Cyperaceae	Cyperus fuscus
Cyperaceae	Cyperus haspan
Cyperaceae	Cyperus imbricatus
Cyperaceae	Cyperus iria
Cyperaceae	Cyperus laxus
Cyperaceae	Cyperus laxus var. laxus
Cyperaceae	Cyperus laxus var. macrostachyus
Cyperaceae	Cyperus leucocephalus
Cyperaceae	Cyperus michelianus
Cyperaceae	Cyperus michelianus ssp. pygmaeus
Cyperaceae	Cyperus nutans
Cyperaceae	Cyperus papyrus
Cyperaceae	Cyperus procerus
Cyperaceae	Cyperus rotundus
Cyperaceae	Cyperus tonkinensis
Cyperaceae	Cyperus tonkinensis var. tonkinensis
Cyperaceae	Diplacrum caricinum
Cyperaceae	Eleocharis congesta
Cyperaceae	Eleocharis dulcis
Cyperaceae	Eleocharis retroflexa
Cyperaceae	Eleocharis retroflexa var. chaetaria
Cyperaceae	Fimbristylis acicularis
Cyperaceae	Fimbristylis acuminata
Cyperaceae	Fimbristylis aestivalis
Cyperaceae	Fimbristylis alata
Cyperaceae	Fimbristylis anisoclada
Cyperaceae	Fimbristylis bisumbellata
Cyperaceae	Fimbristylis brunneoides
Cyperaceae	Fimbristylis cymosa
Cyperaceae	Fimbristylis dichotoma
Cyperaceae	Fimbristylis dipsacea
Cyperaceae	Fimbristylis disticha
Cyperaceae	Fimbristylis eragrostis
Cyperaceae	Fimbristylis fusca
Cyperaceae	Fimbristylis fuscoides
Cyperaceae	Fimbristylis hookeriana
Cyperaceae	Fimbristylis insignis
Cyperaceae	Fimbristylis jucunda
Cyperaceae	Fimbristylis littoralis
Cyperaceae	Fimbristylis merrillii
Cyperaceae	Fimbristylis miliacea
Cyperaceae	Fimbristylis nelmesii
Cyperaceae	Fimbristylis obtusata
Cyperaceae	Fimbristylis salbundia
Cyperaceae	Fimbristylis schoenoides
Cyperaceae	Fimbristylis spicigera
Cyperaceae	Fimbristylis squarrosa
Cyperaceae	Fimbristylis straminea
Cyperaceae	Fimbristylis subalata
Cyperaceae	Fimbristylis tenera
Cyperaceae	Fimbristylis thomsonii
Cyperaceae	Fimbristylis umbellaris
Cyperaceae	Fuirena ciliaris
Cyperaceae	Fuirena umbellata
Cyperaceae	Hypolytrum nemorum
Cyperaceae	Hypolytrum turgidum
Cyperaceae	Kyllinga brevifolia
Cyperaceae	Kyllinga nemoralis
Cyperaceae	Lipocarpha chinensis
Cyperaceae	Lipocarpha gracilis
Cyperaceae	Lipocarpha squarrosa
Cyperaceae	Pycreus polystachyos
Cyperaceae	Pycreus puncticulatus
Cyperaceae	Rhynchospora corymbosa
Cyperaceae	Rhynchospora longisetis
Cyperaceae	Rhynchospora rubra
Cyperaceae	Schoenoplectus lacustris
Cyperaceae	Schoenoplectus mucronatus
Cyperaceae	Schoenus falcatus
Cyperaceae	Scirpus petelotii
Cyperaceae	Scleria biflora
Cyperaceae	Scleria ciliaris
Cyperaceae	Scleria levis
Cyperaceae	Scleria lithosperma
Cyperaceae	Scleria lithosperma ssp. linearis
Cyperaceae	Scleria neesii
Cyperaceae	Scleria pergracilis
Cyperaceae	Scleria psilorrhiza
Cyperaceae	Scleria purpurascens
Cyperaceae	Scleria scrobiculata
Cyperaceae	Scleria terrestris
Cyperaceae	Scleria tonkinensis
Cyperaceae	Trichophorum subcapitatum
Daphniphyllaceae	Daphniphyllum glaucescens
Daphniphyllaceae	Daphniphyllum majus
Daphniphyllaceae	Daphniphyllum majus var. pierrei
Daphniphyllaceae	Daphniphyllum paxianum
Daphniphyllaceae	Daphniphyllum pentandrum
Daphniphyllaceae	Daphniphyllum pierrei
Dichapetalaceae	Dichapetalum longipetalum
Dilleniaceae	Dillenia aurea
Dilleniaceae	Dillenia heterosepala
Dilleniaceae	Dillenia hookeri
Dilleniaceae	Dillenia indica
Dilleniaceae	Dillenia obovata
Dilleniaceae	Dillenia ovata
Dilleniaceae	Dillenia parviflora
Dilleniaceae	Dillenia pentagyna
Dilleniaceae	Dillenia scabrella
Dilleniaceae	Dillenia turbinata
Dilleniaceae	Tetracera asiatica
Dilleniaceae	Tetracera asiatica ssp. asiatica
Dilleniaceae	Tetracera billardierei
Dilleniaceae	Tetracera euryandra
Dilleniaceae	Tetracera indica
Dilleniaceae	Tetracera loureirii
Dilleniaceae	Tetracera scandens
Dioscoreaceae	Dioscorea alata
Dioscoreaceae	Dioscorea arachidna
Dioscoreaceae	Dioscorea brevipetiolata
Dioscoreaceae	Dioscorea bulbifera
Dioscoreaceae	Dioscorea cirrhosa
Dioscoreaceae	Dioscorea collettii
Dioscoreaceae	Dioscorea collettii var. collettii
Dioscoreaceae	Dioscorea decipiens
Dioscoreaceae	Dioscorea depauperata
Dioscoreaceae	Dioscorea esculenta
Dioscoreaceae	Dioscorea glabra
Dioscoreaceae	Dioscorea hamiltonii
Dioscoreaceae	Dioscorea hemsleyi
Dioscoreaceae	Dioscorea hispida
Dioscoreaceae	Dioscorea japonica
Dioscoreaceae	Dioscorea kamoonensis
Dioscoreaceae	Dioscorea linearicordata
Dioscoreaceae	Dioscorea nummularia
Dioscoreaceae	Dioscorea oryzetorum
Dioscoreaceae	Dioscorea pentaphylla
Dioscoreaceae	Dioscorea persimilis
Dioscoreaceae	Dioscorea pierrei
Dioscoreaceae	Dioscorea poilanei
Dioscoreaceae	Dioscorea pyrifolia
Dioscoreaceae	Dioscorea rockii
Dioscoreaceae	Dioscorea wallichii
Dipterocarpaceae	Anisoptera costata
Dipterocarpaceae	Dipterocarpus alatus
Dipterocarpaceae	Dipterocarpus costatus
Dipterocarpaceae	Dipterocarpus hasseltii
Dipterocarpaceae	Dipterocarpus intricatus
Dipterocarpaceae	Dipterocarpus obtusifolius
Dipterocarpaceae	Dipterocarpus obtusifolius var. obtusifolius
Dipterocarpaceae	Dipterocarpus retusus
Dipterocarpaceae	Dipterocarpus tuberculatus
Dipterocarpaceae	Dipterocarpus tuberculatus var. grandifolius
Dipterocarpaceae	Dipterocarpus tuberculatus var. tomentosus
Dipterocarpaceae	Dipterocarpus tuberculatus var. tuberculatus
Dipterocarpaceae	Dipterocarpus turbinatus
Dipterocarpaceae	Hopea chinensis
Dipterocarpaceae	Hopea ferrea
Dipterocarpaceae	Hopea helferi
Dipterocarpaceae	Hopea mollissima
Dipterocarpaceae	Hopea odorata
Dipterocarpaceae	Hopea pierrei
Dipterocarpaceae	Hopea recopei
Dipterocarpaceae	Hopea thorelii
Dipterocarpaceae	Parashorea buchananii
Dipterocarpaceae	Parashorea chinensis
Dipterocarpaceae	Parashorea dussaudii
Dipterocarpaceae	Parashorea stellata
Dipterocarpaceae	Shorea guiso
Dipterocarpaceae	Shorea henryana
Dipterocarpaceae	Shorea hypochra
Dipterocarpaceae	Shorea obtusa
Dipterocarpaceae	Shorea roxburghii
Dipterocarpaceae	Shorea siamensis
Dipterocarpaceae	Shorea siamensis var. siamensis
Dipterocarpaceae	Shorea thorelii
Dipterocarpaceae	Vatica harmandiana
Dipterocarpaceae	Vatica odorata
Dipterocarpaceae	Vatica odorata ssp. odorata
Dipterocarpaceae	Vatica philastreana
Droseraceae	Drosera burmanni
Droseraceae	Drosera indica
Droseraceae	Drosera peltata
Ebenaceae	Diospyros apiculata
Ebenaceae	Diospyros bejaudii
Ebenaceae	Diospyros brandisiana
Ebenaceae	Diospyros chevalieri
Ebenaceae	Diospyros chevalieri var. mekongensis
Ebenaceae	Diospyros crumenata
Ebenaceae	Diospyros dasyphylla
Ebenaceae	Diospyros decandra
Ebenaceae	Diospyros decandra var. laosiana
Ebenaceae	Diospyros ehretioides
Ebenaceae	Diospyros eriantha
Ebenaceae	Diospyros eugenii
Ebenaceae	Diospyros eugenii var. laotica
Ebenaceae	Diospyros ferrea
Ebenaceae	Diospyros filipendula
Ebenaceae	Diospyros gardneri
Ebenaceae	Diospyros glandulosa
Ebenaceae	Diospyros hayatae
Ebenaceae	Diospyros hayatae var. laosensis
Ebenaceae	Diospyros hirsuta
Ebenaceae	Diospyros kaki
Ebenaceae	Diospyros lanceifolia
Ebenaceae	Diospyros longibracteata
Ebenaceae	Diospyros lotus
Ebenaceae	Diospyros malabarica
Ebenaceae	Diospyros mollis
Ebenaceae	Diospyros montana
Ebenaceae	Diospyros mum
Ebenaceae	Diospyros pilosa
Ebenaceae	Diospyros rubra
Ebenaceae	Diospyros rufogemmata
Ebenaceae	Diospyros silvatica
Elaeagnaceae	Elaeagnus conferta
Elaeocarpaceae	Elaeocarpus dariacensis
Elaeocarpaceae	Elaeocarpus decandrus
Elaeocarpaceae	Elaeocarpus floribundus
Elaeocarpaceae	Elaeocarpus grandiflorus
Elaeocarpaceae	Elaeocarpus hainanensis
Elaeocarpaceae	Elaeocarpus indochinensis
Elaeocarpaceae	Elaeocarpus lacunosus
Elaeocarpaceae	Elaeocarpus lanceifolius
Elaeocarpaceae	Elaeocarpus laoticus
Elaeocarpaceae	Elaeocarpus petiolatus
Elaeocarpaceae	Elaeocarpus poilanei
Elaeocarpaceae	Elaeocarpus robustus
Elaeocarpaceae	Elaeocarpus stapfianus
Elaeocarpaceae	Elaeocarpus stipularis
Elaeocarpaceae	Elaeocarpus viguieri
Elaeocarpaceae	Sloanea sigun
Elaeocarpaceae	Sloanea sinensis
Ericaceae	Craibiodendron stellatum
Ericaceae	Enkianthus quinqueflorus
Ericaceae	Gaultheria leucocarpa
Ericaceae	Gaultheria leucocarpa var. yunnanensis
Ericaceae	Lyonia ovalifolia
Ericaceae	Monotropastrum humile
Ericaceae	Pieris annamensis
Ericaceae	Rhododendron chevalieri
Ericaceae	Rhododendron ciliicalyx
Ericaceae	Rhododendron ciliicalyx ssp. lyi
Ericaceae	Rhododendron crenulatum
Ericaceae	Rhododendron decorum
Ericaceae	Rhododendron laoticum
Ericaceae	Rhododendron maddenii
Ericaceae	Rhododendron maddenii ssp. crassum
Ericaceae	Rhododendron moulmainense
Ericaceae	Rhododendron poilanei
Ericaceae	Rhododendron serotinum
Ericaceae	Rhododendron simsii
Ericaceae	Rhododendron veitchianum
Ericaceae	Rhododendron vialii
Ericaceae	Vaccinium bracteatum
Ericaceae	Vaccinium cambodianum
Ericaceae	Vaccinium exaristatum
Ericaceae	Vaccinium harmandium
Ericaceae	Vaccinium sprengelii
Eriocaulaceae	Eriocaulon bassacense
Eriocaulaceae	Eriocaulon brownianum
Eriocaulaceae	Eriocaulon cinereum
Eriocaulaceae	Eriocaulon echinulatum
Eriocaulaceae	Eriocaulon escape
Eriocaulaceae	Eriocaulon hayatanum
Eriocaulaceae	Eriocaulon infirmum
Eriocaulaceae	Eriocaulon laosense
Eriocaulaceae	Eriocaulon nautiliforme
Eriocaulaceae	Eriocaulon nepalense
Eriocaulaceae	Eriocaulon nepalense var. laosense
Eriocaulaceae	Eriocaulon nepalense var. luzulaefolium
Eriocaulaceae	Eriocaulon odoratum
Eriocaulaceae	Eriocaulon setaceum
Eriocaulaceae	Eriocaulon sexangulare
Eriocaulaceae	Eriocaulon sollyanum
Eriocaulaceae	Eriocaulon stellulatum
Eriocaulaceae	Eriocaulon truncatum
Eriocaulaceae	Eriocaulon tuyamae
Eriocaulaceae	Eriocaulon zollingerianum
Erythroxylaceae	Erythroxylum cambodianum
Escalloniaceae	Polyosma blaoensis
Euphorbiaceae	Acalypha australis
Euphorbiaceae	Acalypha delpyana
Euphorbiaceae	Acalypha siamensis
Euphorbiaceae	Actephila platysepala
Euphorbiaceae	Agrostistachys indica
Euphorbiaceae	Alchornea rugosa
Euphorbiaceae	Alchornea tiliaefolia
Euphorbiaceae	Alchornea trewioides
Euphorbiaceae	Aleurites moluccana
Euphorbiaceae	Andrachne australis
Euphorbiaceae	Andrachne robinsonii
Euphorbiaceae	Antidesma acidum
Euphorbiaceae	Antidesma bunius
Euphorbiaceae	Antidesma cochinchinense
Euphorbiaceae	Antidesma coriaceum
Euphorbiaceae	Antidesma eberhardtii
Euphorbiaceae	Antidesma fleuryi
Euphorbiaceae	Antidesma fordii
Euphorbiaceae	Antidesma ghaesembilla
Euphorbiaceae	Antidesma hainanense
Euphorbiaceae	Antidesma japonica
Euphorbiaceae	Antidesma maclurei
Euphorbiaceae	Antidesma montanum
Euphorbiaceae	Antidesma montanum var. montanum.
Euphorbiaceae	Antidesma puncticulatum
Euphorbiaceae	Antidesma rec
Euphorbiaceae	Antidesma sootepense
Euphorbiaceae	Antidesma velutinosum
Euphorbiaceae	Antidesma venosum
Euphorbiaceae	Antidesma yunnanense
Euphorbiaceae	Aporusa ficifolia
Euphorbiaceae	Aporusa longiflora
Euphorbiaceae	Aporusa microstachya
Euphorbiaceae	Aporusa octandra
Euphorbiaceae	Aporusa octandra var. octandra.
Euphorbiaceae	Aporusa planchoniana
Euphorbiaceae	Aporusa serrata
Euphorbiaceae	Aporusa sphaerosperma
Euphorbiaceae	Aporusa tetrapleura
Euphorbiaceae	Aporusa villosa
Euphorbiaceae	Aporusa wallichii
Euphorbiaceae	Aporusa yunnanensis
Euphorbiaceae	Baccaurea anamemsis
Euphorbiaceae	Baccaurea harmandii
Euphorbiaceae	Baccaurea ramiflora
Euphorbiaceae	Baccaurea sapida
Euphorbiaceae	Balakata baccata
Euphorbiaceae	Baliospermum axillare
Euphorbiaceae	Baliospermum montanum
Euphorbiaceae	Bischofia javanica
Euphorbiaceae	Blachia cotoneaster
Euphorbiaceae	Blachia poilanei
Euphorbiaceae	Blachia siamensis
Euphorbiaceae	Blachia thorelli
Euphorbiaceae	Breynia fruticosa
Euphorbiaceae	Breynia glauca
Euphorbiaceae	Breynia indosinensis
Euphorbiaceae	Breynia massiei
Euphorbiaceae	Breynia microphylla
Euphorbiaceae	Breynia retusa
Euphorbiaceae	Breynia septata
Euphorbiaceae	Breynia vitis-idaea
Euphorbiaceae	Bridelia glauca
Euphorbiaceae	Bridelia glauca var. sosopodonica
Euphorbiaceae	Bridelia harmandii
Euphorbiaceae	Bridelia insulana
Euphorbiaceae	Bridelia pierrei
Euphorbiaceae	Bridelia retusa
Euphorbiaceae	Bridelia stipularis
Euphorbiaceae	Bridelia tomentosa
Euphorbiaceae	Chaetocarpus castanocarpus
Euphorbiaceae	Chamaesyce bifida
Euphorbiaceae	Chamaesyce heyneana
Euphorbiaceae	Chamaesyce hirta
Euphorbiaceae	Chamaesyce hypericifolia
Euphorbiaceae	Chamaesyce indica
Euphorbiaceae	Chamaesyce parviflora
Euphorbiaceae	Chamaesyce reniformis
Euphorbiaceae	Chamaesyce serpens
Euphorbiaceae	Chamaesyce thymifolia
Euphorbiaceae	Claoxylon indicum
Euphorbiaceae	Claoxylon longifolium
Euphorbiaceae	Cleidion brevipetiolatum
Euphorbiaceae	Cleidion javanicum
Euphorbiaceae	Cleidion spiciflorum
Euphorbiaceae	Cleistanthus myrianthus
Euphorbiaceae	Cleistanthus saichikii
Euphorbiaceae	Cleistanthus sumatranus
Euphorbiaceae	Cnesmone laotica
Euphorbiaceae	Cnesmone laoticum
Euphorbiaceae	Croton argyratus
Euphorbiaceae	Croton bifurcatus
Euphorbiaceae	Croton bonplandianus
Euphorbiaceae	Croton caryocarpus
Euphorbiaceae	Croton cascarilloides
Euphorbiaceae	Croton caudatus
Euphorbiaceae	Croton crassifolius
Euphorbiaceae	Croton dodecamerus
Euphorbiaceae	Croton dongnaiensis
Euphorbiaceae	Croton euryphyllus
Euphorbiaceae	Croton joufra
Euphorbiaceae	Croton kerrii
Euphorbiaceae	Croton kongensis
Euphorbiaceae	Croton krabas
Euphorbiaceae	Croton laevigatus
Euphorbiaceae	Croton laoticus
Euphorbiaceae	Croton longissimus
Euphorbiaceae	Croton mekongensis
Euphorbiaceae	Croton nanus
Euphorbiaceae	Croton oblongifolius
Euphorbiaceae	Croton poilanei
Euphorbiaceae	Croton roxburghii
Euphorbiaceae	Croton thorelli
Euphorbiaceae	Croton tiglium
Euphorbiaceae	Dalechampia bidentata
Euphorbiaceae	Drypetes assamica
Euphorbiaceae	Drypetes bisacuta
Euphorbiaceae	Drypetes hainanensis
Euphorbiaceae	Drypetes harmandii
Euphorbiaceae	Drypetes perreticulata
Euphorbiaceae	Drypetes roxburghii
Euphorbiaceae	Erismanthus sinensis
Euphorbiaceae	Euphorbia antiquorum
Euphorbiaceae	Euphorbia arenarioides
Euphorbiaceae	Euphorbia capillaris
Euphorbiaceae	Euphorbia heterophylla
Euphorbiaceae	Euphorbia lacei
Euphorbiaceae	Euphorbia sessiliflora
Euphorbiaceae	Euphorbia sikkimensis
Euphorbiaceae	Excoecaria cochinchinensis
Euphorbiaceae	Excoecaria laotica
Euphorbiaceae	Flueggea jullienii
Euphorbiaceae	Flueggea virosa
Euphorbiaceae	Glochidion acuminatum
Euphorbiaceae	Glochidion acuminatum var. siamense
Euphorbiaceae	Glochidion balansae
Euphorbiaceae	Glochidion chevalieri
Euphorbiaceae	Glochidion coccineum
Euphorbiaceae	Glochidion daltonii
Euphorbiaceae	Glochidion ellipticum
Euphorbiaceae	Glochidion eriocarpum
Euphorbiaceae	Glochidion fagifolium
Euphorbiaceae	Glochidion heyneanum
Euphorbiaceae	Glochidion hohenackeri
Euphorbiaceae	Glochidion laevigatum
Euphorbiaceae	Glochidion lanceolarium
Euphorbiaceae	Glochidion rubrum
Euphorbiaceae	Glochidion sphaerogynum
Euphorbiaceae	Glochidion zeylanicum
Euphorbiaceae	Homonoia riparia
Euphorbiaceae	Hymenocardia punctata
Euphorbiaceae	Jatropha curcas
Euphorbiaceae	Macaranga denticulata
Euphorbiaceae	Macaranga indica
Euphorbiaceae	Macaranga kurzii
Euphorbiaceae	Macaranga thorelli
Euphorbiaceae	Macaranga trichocarpa
Euphorbiaceae	Macaranga triloba
Euphorbiaceae	Mallotus barbatus
Euphorbiaceae	Mallotus clellandii
Euphorbiaceae	Mallotus contubernalis
Euphorbiaceae	Mallotus decipiens
Euphorbiaceae	Mallotus floribundus
Euphorbiaceae	Mallotus garrettii
Euphorbiaceae	Mallotus glabriusculus
Euphorbiaceae	Mallotus lanceolatus
Euphorbiaceae	Mallotus luchuensis
Euphorbiaceae	Mallotus mollissimus
Euphorbiaceae	Mallotus nanus
Euphorbiaceae	Mallotus oblongifolius
Euphorbiaceae	Mallotus paniculatus
Euphorbiaceae	Mallotus peltatus
Euphorbiaceae	Mallotus philippensis
Euphorbiaceae	Mallotus repandus
Euphorbiaceae	Mallotus resinosus
Euphorbiaceae	Mallotus thorelii
Euphorbiaceae	Mallotus ustulatus
Euphorbiaceae	Microdesmis caseariifolia
Euphorbiaceae	Omphalea bracteata
Euphorbiaceae	Pachystylidium hirsutum
Euphorbiaceae	Pantadenia adenanthera
Euphorbiaceae	Phyllanthus amarus
Euphorbiaceae	Phyllanthus cochinchinensis
Euphorbiaceae	Phyllanthus emblica
Euphorbiaceae	Phyllanthus geoffrayi
Euphorbiaceae	Phyllanthus jullienii
Euphorbiaceae	Phyllanthus kampotensis
Euphorbiaceae	Phyllanthus lingulatus
Euphorbiaceae	Phyllanthus mirabilis
Euphorbiaceae	Phyllanthus nozeranii
Euphorbiaceae	Phyllanthus parvifolius
Euphorbiaceae	Phyllanthus pulcher
Euphorbiaceae	Phyllanthus reticulatus
Euphorbiaceae	Phyllanthus roseus
Euphorbiaceae	Phyllanthus rubescens
Euphorbiaceae	Phyllanthus sullienii
Euphorbiaceae	Phyllanthus taxodiifolius
Euphorbiaceae	Phyllanthus urinaria
Euphorbiaceae	Phyllanthus virgatus
Euphorbiaceae	Sampantaea amentiflora
Euphorbiaceae	Sauropus androgynus
Euphorbiaceae	Sauropus bicolor
Euphorbiaceae	Sauropus brevipes
Euphorbiaceae	Sauropus garrettii
Euphorbiaceae	Sauropus heteroblastus
Euphorbiaceae	Sauropus hirsutus
Euphorbiaceae	Sauropus macranthus
Euphorbiaceae	Sauropus orbicularis
Euphorbiaceae	Sauropus pierrei
Euphorbiaceae	Sauropus quadrangularis
Euphorbiaceae	Sauropus thorelii
Euphorbiaceae	Strophioblachia fimbricalyx
Euphorbiaceae	Suregada cicerosperma
Euphorbiaceae	Suregada glomerulata
Euphorbiaceae	Suregada multiflora
Euphorbiaceae	Thyrsanthera suborbicularis
Euphorbiaceae	Trewia nudiflora
Euphorbiaceae	Triadica cochinchinensis
Euphorbiaceae	Triadica sebifera
Euphorbiaceae	Trigonostemon aurantiacus
Euphorbiaceae	Trigonostemon capitellatum
Euphorbiaceae	Trigonostemon flavidus
Euphorbiaceae	Trigonostemon harmandii
Euphorbiaceae	Trigonostemon laoticus
Euphorbiaceae	Trigonostemon quocensis
Euphorbiaceae	Trigonostemon reidioides
Euphorbiaceae	Trigonostemon rubescens
Euphorbiaceae	Trigonostemon stellaris
Euphorbiaceae	Trigonostemon thorelli
Euphorbiaceae	Vernicia fordii
Euphorbiaceae	Vernicia montana
Fabaceae	Abrus precatorius
Fabaceae	Abrus pulchellus
Fabaceae	Abrus pulchellus ssp. mollis
Fabaceae	Abrus pulchellus ssp. pulchellus
Fabaceae	Acacia auriculiformis
Fabaceae	Acacia caesia
Fabaceae	Acacia caesia var. subnuda
Fabaceae	Acacia comosa
Fabaceae	Acacia concinna
Fabaceae	Acacia farnesiana
Fabaceae	Acacia harmandiana
Fabaceae	Acacia leucophloea
Fabaceae	Acacia mangium
Fabaceae	Acacia megaladena
Fabaceae	Acacia megaladena var. indochinensis
Fabaceae	Acacia megaladena var. megaladena
Fabaceae	Acacia oxyphylla
Fabaceae	Acacia pennata
Fabaceae	Acacia pennata ssp. insuavis
Fabaceae	Acacia pennata ssp. kerrii
Fabaceae	Acacia stipulata
Fabaceae	Acacia tonkinensis
Fabaceae	Acacia vietnamensis
Fabaceae	Acrocarpus fraxinifolius
Fabaceae	Adenanthera pavonina
Fabaceae	Adenanthera pavonina var. microsperma
Fabaceae	Aeschynomene americana
Fabaceae	Aeschynomene aspera
Fabaceae	Aeschynomene indica
Fabaceae	Afgekia filipes
Fabaceae	Afgekia mahidolae
Fabaceae	Afgekia sericea
Fabaceae	Albizia attopeuensis
Fabaceae	Albizia chinensis
Fabaceae	Albizia corniculata
Fabaceae	Albizia crassiramea
Fabaceae	Albizia lebbekoides
Fabaceae	Albizia lucidior
Fabaceae	Albizia millettii
Fabaceae	Albizia myriophylla
Fabaceae	Albizia odoratissima
Fabaceae	Albizia procera
Fabaceae	Albizia umbellatum
Fabaceae	Albizia vialeana
Fabaceae	Alysicarpus rugosus
Fabaceae	Alysicarpus vaginalis
Fabaceae	Apios carnea
Fabaceae	Archidendron clypearia
Fabaceae	Archidendron clypearia var. clypearia
Fabaceae	Archidendron kerrii
Fabaceae	Archidendron laoticum
Fabaceae	Archidendron lucidum
Fabaceae	Archidendron pellitum
Fabaceae	Archidendron poilanei
Fabaceae	Atylosia barbata
Fabaceae	Atylosia scarabaeoides
Fabaceae	Atylosia volubilis
Fabaceae	Bauhinia acuminata
Fabaceae	Bauhinia bassacensis
Fabaceae	Bauhinia bassacensis var. bassacensis
Fabaceae	Bauhinia brachycarpa
Fabaceae	Bauhinia bracteata
Fabaceae	Bauhinia bracteata ssp. bracteata
Fabaceae	Bauhinia cardinalis
Fabaceae	Bauhinia coccinea
Fabaceae	Bauhinia coccinea ssp. coccinea
Fabaceae	Bauhinia curtisii
Fabaceae	Bauhinia glabrifolia
Fabaceae	Bauhinia glabrifolia var. sericea
Fabaceae	Bauhinia glauca
Fabaceae	Bauhinia glauca ssp. tenuiflora
Fabaceae	Bauhinia hirsuta
Fabaceae	Bauhinia khasiana
Fabaceae	Bauhinia khasiana ssp. khasiana
Fabaceae	Bauhinia khasiana ssp. polystachya
Fabaceae	Bauhinia lakhonensis
Fabaceae	Bauhinia lorantha
Fabaceae	Bauhinia malabarica
Fabaceae	Bauhinia ornata
Fabaceae	Bauhinia ornata var. kerrii
Fabaceae	Bauhinia ornata var. subumbellata
Fabaceae	Bauhinia penicilliloba
Fabaceae	Bauhinia purpurea
Fabaceae	Bauhinia racemosa
Fabaceae	Bauhinia rubovillosa
Fabaceae	Bauhinia saccocalyx
Fabaceae	Bauhinia saigonensis
Fabaceae	Bauhinia saigonensis var. gagnepainiana
Fabaceae	Bauhinia scandens
Fabaceae	Bauhinia scandens var. horsfieldii
Fabaceae	Bauhinia similis
Fabaceae	Bauhinia touranensis
Fabaceae	Bauhinia variegata
Fabaceae	Bauhinia viridescens
Fabaceae	Bauhinia viridescens var. viridescens
Fabaceae	Bowringia callicarpa
Fabaceae	Butea monosperma
Fabaceae	Butea superba
Fabaceae	Caesalpinia bonduc
Fabaceae	Caesalpinia decapetala
Fabaceae	Caesalpinia digyna
Fabaceae	Caesalpinia enneaphylla
Fabaceae	Caesalpinia furfuracea
Fabaceae	Caesalpinia hymenocarpa
Fabaceae	Caesalpinia mimosoides
Fabaceae	Caesalpinia minax
Fabaceae	Caesalpinia pulcherrima
Fabaceae	Caesalpinia sappan
Fabaceae	Caesalpinia sinensis
Fabaceae	Cajanus cajan
Fabaceae	Cajanus crassus
Fabaceae	Cajanus goensis
Fabaceae	Callerya atropurpurea
Fabaceae	Callerya bonatiana
Fabaceae	Callerya cinerea
Fabaceae	Callerya cochinchinensis
Fabaceae	Callerya eurybotrya
Fabaceae	Calopogonium mucunoides
Fabaceae	Campylotropis henryi
Fabaceae	Campylotropis parviflora
Fabaceae	Campylotropis pinetorum
Fabaceae	Canavalia ensiformis
Fabaceae	Canavalia gladiata
Fabaceae	Canavalia lineata
Fabaceae	Cassia agnes
Fabaceae	Cassia alata
Fabaceae	Cassia fistula
Fabaceae	Cassia garrettiana
Fabaceae	Cassia grandis
Fabaceae	Cassia hirsuta
Fabaceae	Cassia javanica
Fabaceae	Cassia javanica ssp. nodosa
Fabaceae	Cassia leschenaultiana
Fabaceae	Cassia mimosoides
Fabaceae	Cassia occidentalis
Fabaceae	Cassia pumila
Fabaceae	Cassia sophera
Fabaceae	Cassia surattensis
Fabaceae	Cassia surattensis ssp. glauca
Fabaceae	Cassia timoriensis
Fabaceae	Cassia tora
Fabaceae	Chamaecrista diphylla
Fabaceae	Christia lychnucha
Fabaceae	Christia obcordata
Fabaceae	Christia vespertilionis
Fabaceae	Clitoria hanceana
Fabaceae	Clitoria hanceana var. laureola
Fabaceae	Clitoria linearis
Fabaceae	Clitoria mariana
Fabaceae	Clitoria ternatea
Fabaceae	Codariocalyx gyroides
Fabaceae	Codariocalyx motorius
Fabaceae	Craspedolobium schochii
Fabaceae	Crotalaria acicularis
Fabaceae	Crotalaria alata
Fabaceae	Crotalaria albida
Fabaceae	Crotalaria anagyroides
Fabaceae	Crotalaria assamica
Fabaceae	Crotalaria bialata
Fabaceae	Crotalaria bracteata
Fabaceae	Crotalaria calycina
Fabaceae	Crotalaria cambodiensis
Fabaceae	Crotalaria chinensis
Fabaceae	Crotalaria dubia
Fabaceae	Crotalaria ferruginea
Fabaceae	Crotalaria filiformis
Fabaceae	Crotalaria filiformis var. kerrii
Fabaceae	Crotalaria juncea
Fabaceae	Crotalaria kurzii
Fabaceae	Crotalaria medicaginea
Fabaceae	Crotalaria medicaginea var. medicaginea
Fabaceae	Crotalaria micans
Fabaceae	Crotalaria montana
Fabaceae	Crotalaria montana var. angustifolia
Fabaceae	Crotalaria montana var. montana
Fabaceae	Crotalaria neriifolia
Fabaceae	Crotalaria occulta
Fabaceae	Crotalaria pallida
Fabaceae	Crotalaria phyllostachya
Fabaceae	Crotalaria quinquefolia
Fabaceae	Crotalaria retusa
Fabaceae	Crotalaria sessiliflora
Fabaceae	Crotalaria tetragona
Fabaceae	Crotalaria verrucosa
Fabaceae	Crudia chrysantha
Fabaceae	Cyclocarpa stellaris
Fabaceae	Dalbergia assamica
Fabaceae	Dalbergia assamica var. assamica
Fabaceae	Dalbergia burmanica
Fabaceae	Dalbergia cana
Fabaceae	Dalbergia cana var. cana
Fabaceae	Dalbergia cochinchinensis
Fabaceae	Dalbergia cultrata
Fabaceae	Dalbergia dyeriana
Fabaceae	Dalbergia entadoides
Fabaceae	Dalbergia foliacea
Fabaceae	Dalbergia horrida
Fabaceae	Dalbergia horrida var. glabrescens
Fabaceae	Dalbergia hupeana
Fabaceae	Dalbergia hupeana var. laccifera
Fabaceae	Dalbergia lanceolaria
Fabaceae	Dalbergia lanceolaria var. errans
Fabaceae	Dalbergia lanceolaria var. lakhonensis
Fabaceae	Dalbergia multiflora
Fabaceae	Dalbergia nigrescens
Fabaceae	Dalbergia nigrescens var. nigrescens
Fabaceae	Dalbergia oliveri
Fabaceae	Dalbergia ovata
Fabaceae	Dalbergia pinnata
Fabaceae	Dalbergia rimosa
Fabaceae	Dalbergia stipulacea
Fabaceae	Dalbergia tonkinensis
Fabaceae	Dalbergia velutina
Fabaceae	Dalbergia velutina var. succirubra
Fabaceae	Dalbergia velutina var. velutina
Fabaceae	Dalbergia volubilis
Fabaceae	Dalbergia yunnanensis
Fabaceae	Dendrolobium baccatum
Fabaceae	Dendrolobium lanceolatum
Fabaceae	Dendrolobium rostratum
Fabaceae	Dendrolobium rugosum
Fabaceae	Dendrolobium rugosum var. rugosum
Fabaceae	Dendrolobium thorelii
Fabaceae	Dendrolobium triangulare
Fabaceae	Dendrolobium triangulare ssp. triangulare
Fabaceae	Dendrolobium ursinum
Fabaceae	Derris acuminata
Fabaceae	Derris alborubra
Fabaceae	Derris alborubra var. alborubra
Fabaceae	Derris cuneifolia
Fabaceae	Derris cuneifolia var. cuneifolia
Fabaceae	Derris elliptica
Fabaceae	Derris eriocarpa
Fabaceae	Derris ferruginea
Fabaceae	Derris heyneana
Fabaceae	Derris laotica
Fabaceae	Derris macrocarpa
Fabaceae	Derris robusta
Fabaceae	Derris scandens
Fabaceae	Derris thorelii
Fabaceae	Derris trifoliata
Fabaceae	Derris wallichii
Fabaceae	Desmodium auricomum
Fabaceae	Desmodium auricomum var. auricomum
Fabaceae	Desmodium caudatum
Fabaceae	Desmodium concinnum
Fabaceae	Desmodium diffusum
Fabaceae	Desmodium duclouxii
Fabaceae	Desmodium gangeticum
Fabaceae	Desmodium heterocarpon
Fabaceae	Desmodium heterocarpon ssp. angustifolium
Fabaceae	Desmodium heterocarpon ssp. heterocarpon
Fabaceae	Desmodium heterocarpon ssp. ovalifolium
Fabaceae	Desmodium heterocarpon var. strigosum
Fabaceae	Desmodium heterophyllum
Fabaceae	Desmodium kingianum
Fabaceae	Desmodium laxiflorum
Fabaceae	Desmodium laxum
Fabaceae	Desmodium laxum ssp. laxum
Fabaceae	Desmodium laxum ssp. leptopus
Fabaceae	Desmodium megaphyllum
Fabaceae	Desmodium microphyllum
Fabaceae	Desmodium microphyllum var. microphyllum
Fabaceae	Desmodium motorium
Fabaceae	Desmodium multiflorum
Fabaceae	Desmodium obcordata
Fabaceae	Desmodium oblatum
Fabaceae	Desmodium oblongum
Fabaceae	Desmodium podocarpum
Fabaceae	Desmodium podocarpum ssp. oxyphyllum
Fabaceae	Desmodium renifolium
Fabaceae	Desmodium repandum
Fabaceae	Desmodium rubrum
Fabaceae	Desmodium sequax
Fabaceae	Desmodium strigillosum
Fabaceae	Desmodium styracifolium
Fabaceae	Desmodium teres
Fabaceae	Desmodium triflorum
Fabaceae	Desmodium velutinum
Fabaceae	Desmodium velutinum ssp. longibracteatum
Fabaceae	Desmodium velutinum ssp. velutinum
Fabaceae	Desmodium vidalii
Fabaceae	Desmodium zonatum
Fabaceae	Dialium cochinchinense
Fabaceae	Dicerma biarticulatum
Fabaceae	Diphyllarium mekongense
Fabaceae	Dolichos tenuicaulis
Fabaceae	Dolichos tenuicaulis var. lygodioides
Fabaceae	Dolichos thorelii
Fabaceae	Dolichos trilobus
Fabaceae	Dumasia villosa
Fabaceae	Dunbaria fusca
Fabaceae	Dunbaria fusca var. fusca
Fabaceae	Dunbaria fusca var. longicarpa
Fabaceae	Dunbaria longeracemosa
Fabaceae	Dunbaria nivea
Fabaceae	Dunbaria podocarpa
Fabaceae	Dunbaria rotundifolia
Fabaceae	Dunbaria subrhombea
Fabaceae	Dunbaria thorelii
Fabaceae	Dysolobium apioides
Fabaceae	Dysolobium pilosum
Fabaceae	Endomallus pellitus
Fabaceae	Entada glandulosa
Fabaceae	Entada pursaetha
Fabaceae	Entada pursaetha ssp. pursaetha
Fabaceae	Entada pursaetha ssp. sinohimalensis
Fabaceae	Entada reticulata
Fabaceae	Entada rheedii
Fabaceae	Eriosema chinense
Fabaceae	Erythrina fusca
Fabaceae	Erythrina stricta
Fabaceae	Erythrina subumbrans
Fabaceae	Erythrina variegata
Fabaceae	Erythrophleum fordii
Fabaceae	Euchresta horsfieldii
Fabaceae	Euchresta horsfieldii var. laotica
Fabaceae	Flemingia chappar
Fabaceae	Flemingia ferruginea
Fabaceae	Flemingia grahamiana
Fabaceae	Flemingia involucrata
Fabaceae	Flemingia latifolia
Fabaceae	Flemingia lineata
Fabaceae	Flemingia lineata var. glutinosa
Fabaceae	Flemingia lineata var. lineata
Fabaceae	Flemingia macrophylla
Fabaceae	Flemingia paniculata
Fabaceae	Flemingia procumbens
Fabaceae	Flemingia sootepensis
Fabaceae	Flemingia stricta
Fabaceae	Flemingia strobilifera
Fabaceae	Flemingia strobilifera var. fluminalis
Fabaceae	Flemingia strobilifera var. strobilifera
Fabaceae	Galactia laotica
Fabaceae	Galactia longipes
Fabaceae	Gleditsia fera
Fabaceae	Gleditsia rolfei
Fabaceae	Gliricidia sepium
Fabaceae	Glycine max
Fabaceae	Glycyrrhiza echinata
Fabaceae	Glycyrrhiza glabra
Fabaceae	Gueldenstaedtia verna
Fabaceae	Indigofera arrecta
Fabaceae	Indigofera caloneura
Fabaceae	Indigofera cassioides
Fabaceae	Indigofera caudata
Fabaceae	Indigofera dosua
Fabaceae	Indigofera galegoides
Fabaceae	Indigofera hirsuta
Fabaceae	Indigofera linnaei
Fabaceae	Indigofera nigrescens
Fabaceae	Indigofera sootepensis
Fabaceae	Indigofera spicata
Fabaceae	Indigofera squalida
Fabaceae	Indigofera subverticillata
Fabaceae	Indigofera suffruticosa
Fabaceae	Indigofera trifoliata
Fabaceae	Indigofera trita
Fabaceae	Indigofera trita ssp. subulata
Fabaceae	Indigofera trita var. scabra
Fabaceae	Indigofera wightii
Fabaceae	Indigofera zollingeriana
Fabaceae	Lablab purpureus
Fabaceae	Lablab purpureus ssp. bengalensis
Fabaceae	Lablab purpureus ssp. purpureus
Fabaceae	Lathyrus palustris
Fabaceae	Lespedeza juncea
Fabaceae	Lespedeza juncea var. sericea
Fabaceae	Leucaena leucocephala
Fabaceae	Maniltoa polyandra
Fabaceae	Mecopus nidulans
Fabaceae	Melilotus suaveolens
Fabaceae	Millettia acutiflora
Fabaceae	Millettia boniana
Fabaceae	Millettia brandisiana
Fabaceae	Millettia erythrocalyx
Fabaceae	Millettia extensa
Fabaceae	Millettia griffithii
Fabaceae	Millettia harmandii
Fabaceae	Millettia kangensis
Fabaceae	Millettia kerrii
Fabaceae	Millettia leptobotrya
Fabaceae	Millettia leptobotrya var. leptobotrya
Fabaceae	Millettia leucantha
[truncated: 3,007 more rows]
